# Supplementary material for: The ryanodine receptor stabilizer S107 ameliorates contractility of adult Rbm20 knockout rat cardiomyocytes
Source: Physiol Rep. 2021 Sep 14;9(17):e15011. doi: 10.14814/phy2.15011 (PMC8440945; doi:10.14814/phy2.15011)
Supplement: Supplementary file 1 — Table S1 [file PHY2-9-e15011-s001.xlsx]

## Sheet: Summary Table
Groups		KO	KO+S107	P value (T-test)
N		9	6
Measurement	Units	Mean ± SEM	Mean ± SEM
IVS;d	mm	2.62 ± 0.18	2.7 ± 0.21	0.7808
IVS;s	mm	3.74 ± 0.18	3.8 ± 0.2	0.8261
LVID;d	mm	6.45 ± 0.39	7.2 ± 0.16	0.1585
LVID;s	mm	3.57 ± 0.32	4.38 ± 0.21	0.088
LVPW;d	mm	2.6 ± 0.15	2.48 ± 0.1	0.1399
LVPW;s	mm	3.57 ± 0.14	3.37 ± 0.12	0.3302
EF	%	75.21 ± 2.34	68.06 ± 2.56	0.0654
FS	%	45.35 ± 2.09	39.31 ± 1.97	0.0676
LV Mass	mg	1375.18 ± 59.44	1607.56 ± 54.39	0.0177
LV Mass (Corrected)	mg	1100.14 ± 47.55	1286.04 ± 43.51	0.0177
LV Vol;d	uL	220.75 ± 28.85	272.93 ± 13.57	0.1863
LV Vol;s	uL	58.93 ± 11.88	88.08 ± 10.62	0.1104
3-Month
Groups		WT	KO	P value (T-test)
N		8	9
Measurement	Units
IVS;d	cm	0.22 ± 0	0.2 ± 0.01	0.1003
IVS;s	cm	0.36 ± 0.01	0.33 ± 0.01	0.1256
LVID;d	cm	0.57 ± 0.03	0.57 ± 0.01	0.9983
LVID;s	cm	0.25 ± 0.01	0.26 ± 0.01	0.6618
LVPW;d	cm	0.24 ± 0.01	0.22 ± 0.01	0.1742
LVPW;s	cm	0.31 ± 0.01	0.29 ± 0.01	0.4563
EF	%	89.88 ± 1.54	86.12 ± 1.12	0.0814
FS	%	55.2 ± 1.98	50.74 ± 1.54	0.1299
6-Month
Groups		WT	KO	P value (T-test)
N		7	12
Measurement	Units
IVS;d	cm	0.24 ± 0.01	0.17 ± 0	<0.0001
IVS;s	cm	0.36 ± 0.01	0.28 ± 0.01	<0.0001
LVID;d	cm	0.6 ± 0.02	0.66 ± 0.02	0.0485
LVID;s	cm	0.3 ± 0.01	0.35 ± 0.01	0.0151
LVPW;d	cm	0.29 ± 0.01	0.23 ± 0.01	0.0009
LVPW;s	cm	0.37 ± 0.02	0.29 ± 0.01	<0.0001
EF	%	87.27 ± 0.59	81.64 ± 0.66	0.0001
FS	%	50.42 ± 1.13	46.24 ± 0.91	0.0204
9-Month
Groups		WT	KO	P value (T-test)
N		7	10
Measurement	Units
IVS;d	cm	0.25 ± 0.02	0.18 ± 0.01	0.0004
IVS;s	cm	0.38 ± 0.02	0.28 ± 0.01	<0.0001
LVID;d	cm	0.58 ± 0.02	0.66 ± 0.01	0.0086
LVID;s	cm	0.29 ± 0.01	0.35 ± 0.01	0.0024
LVPW;d	cm	0.35 ± 0.02	0.24 ± 0.01	0.0017
LVPW;s	cm	0.4 ± 0.03	0.28 ± 0.01	0.0014
EF	%	86.57 ± 0.67	78.1 ± 0.71	<0.0001
FS	%	50.42 ± 1.13	41.52 ± 0.66	<0.0001
12-Month
Groups		WT	KO	P value (T-test)
N		6	6
Measurement	Units
IVS;d	cm	0.25 ± 0.02	0.16 ± 0.01	0.001
IVS;s	cm	0.38 ± 0.02	0.24 ± 0.01	0.0002
LVID;d	cm	0.58 ± 0.02	0.68 ± 0.01	0.0032
LVID;s	cm	0.3 ± 0.01	0.42 ± 0.02	0.002
LVPW;d	cm	0.35 ± 0.03	0.2 ± 0.01	0.0006
LVPW;s	cm	0.4 ± 0.03	0.24 ± 0	0.0007
EF	%	86.98 ± 0.65	69.85 ± 2.28	0.0001
FS	%	50.42 ± 1.22	34.87 ± 1.68	<0.0001
